# Supplementary material for: Retarding Oxidative and Enzymatic Degradation of Phenolic Compounds Using Large-Ring Cycloamylose
Source: Foods. 2021 Jun 23;10(7):1457. doi: 10.3390/foods10071457 (PMC8303965; doi:10.3390/foods10071457)
Supplement: Supplementary file 1 [file foods-10-01457-s001.zip]

Archive with 1 entries (1 files):
- foods-1263995-supplementary.pdf
